# Supplementary material for: The effect of trust and proximity on vaccine propensity
Source: PLoS One. 2019 Aug 28;14(8):e0220658. doi: 10.1371/journal.pone.0220658 (PMC6713324; doi:10.1371/journal.pone.0220658)
Supplement: S2 File — (TXT) [file pone.0220658.s002.txt]

##########MODELS 1-2
MODEL 1
ologit vac_beliefs_measles age gender education income caucasian children_dummy news_consumption_general c.nearestmeasles b3.trust_gov_medexperts 

MODEL 2
ologit vac_beliefs_measles age gender education income caucasian children_dummy news_consumption_general c.nearestmeasles##b3.trust_gov_medexperts 

##########FIGURE 1
ologit vac_beliefs_measles age gender education income caucasian children_dummy news_consumption_general c.nearestmeasles##b3.trust_gov_medexperts 
margins, dydx(nearestmeasles) at(trust_gov_medexperts=(1(1)5)) expression(predict(outcome(5))+predict(outcome(6))+predict(outcome(7))+predict(outcome(8)))
marginsplot, title ("") xtitle(Trust in Government Medical Experts) ytitle(Average Marginal Effect of Proximity) xlabel(, alternate) xscale(range(0.5 5.5) titlegap(3)) yscale(titlegap(3)) plotopts(connect(none)) yline(0) xsize(5)


##########FIGURE 2
ologit vac_beliefs_measles age gender education income caucasian children_dummy news_consumption_general c.nearestmeasles##b3.trust_gov_medexperts 
margins, at(nearestmeasles=(0(100)1300) trust_gov_medexperts=(1 5)) expression(predict(outcome(5))+predict(outcome(6))+predict(outcome(7))+predict(outcome(8)))
marginsplot, title ("") xtitle(Proximity to Recent Measles Outbreak) ylabel(#5) ymtick(##2) yscale(range(0 1)) ytitle(Predicted Probability of DV>4) yline(0) xsize(5)

##########TABLE 3
ologit vac_beliefs_measles age gender education income caucasian children_dummy news_consumption_general c.nearestmeasles##b3.trust_gov_medexperts 
margins, at(age=(18 97)) expression(predict(outcome(5))+predict(outcome(6))+predict(outcome(7))+predict(outcome(8)))
margins, at(gender=(0 1)) expression(predict(outcome(5))+predict(outcome(6))+predict(outcome(7))+predict(outcome(8)))
margins, at(education=(1 8)) expression(predict(outcome(5))+predict(outcome(6))+predict(outcome(7))+predict(outcome(8)))
margins, at(children=(0 1)) expression(predict(outcome(5))+predict(outcome(6))+predict(outcome(7))+predict(outcome(8)))
margins, at(news_consumption_general=(1 8)) expression(predict(outcome(5))+predict(outcome(6))+predict(outcome(7))+predict(outcome(8)))
margins, at(nearestmeasles=(52 1057) trust_gov_medexperts=(1)) expression(predict(outcome(5))+predict(outcome(6))+predict(outcome(7))+predict(outcome(8)))


##########ROBUSTNESS CHECKS
MODEL S1
ologit measles_lowrisk age gender education income caucasian children_dummy news_consumption_general c.nearestmeasles##b3.trust_gov_medexperts 
margins, dydx(nearestmeasles) at(trust_gov_medexperts=(1(1)5)) expression(predict(outcome(3))+predict(outcome(4)))

MODEL S2
ologit measles_highrisk age gender education income caucasian children_dummy news_consumption_general c.nearestmeasles##b3.trust_gov_medexperts 
margins, dydx(nearestmeasles) at(trust_gov_medexperts=(1(1)5)) expression(predict(outcome(3))+predict(outcome(4)))
